# Supplementary material for: Serum Phospholipids Are Potential Therapeutic Targets of Aqueous Extracts of Roselle (Hibiscus sabdariffa) against Obesity and Insulin Resistance
Source: Int J Environ Res Public Health. 2022 Dec 9;19(24):16538. doi: 10.3390/ijerph192416538 (PMC9779630; doi:10.3390/ijerph192416538)
Supplement: Supplementary file 1 [file ijerph-19-16538-s001.zip]

Archive with 1 entries (1 files):
- ijerph-2053162-supplementary.pdf
